# Supplementary material for: An Efficient and Scalable Method for the Production of Immunogenic SARS-CoV-2 Virus-like Particles (VLP) from a Mammalian Suspension Cell Line
Source: Vaccines (Basel). 2023 Sep 9;11(9):1469. doi: 10.3390/vaccines11091469 (PMC10535180; doi:10.3390/vaccines11091469)
Supplement: Supplementary file 1 [file vaccines-11-01469-s001.zip]

Archive with 1 entries (1 files):
- vaccines-2559053-supplementary.pdf
